# Supplementary material for: A plasma metabolomic fingerprint of moderate or severe hearing loss
Source: Metabolomics. 2026 Feb 27;22(2):31. doi: 10.1007/s11306-026-02395-8 (PMC12948882; doi:10.1007/s11306-026-02395-8)
Supplement: Supplementary file 1 — Supplementary Material 1 [file 11306_2026_2395_MOESM1_ESM.xlsx]

## Sheet: LogisticRegression-minimalmodel
HMDB	Metabolite	Class	Subclass	Number of subjects in analysis	Proportion of imputed metabolites	P value	Q value	Odds Ratio (per 1 SD increase)	95% CI for OR: Lower bound	95% CI for OR: Upper Bound
HMDB0000026	N-carbamoyl-beta-alanine	Organic carbonic acids and derivatives	Ureas	3851	0	0.438796	0.305853	1.1879	0.768196	1.8369
HMDB0000043	betaine	Carboxylic acids and derivatives	Amino acids, peptides, and analogues	3829	0.0292505	0.747014	0.407874	0.977048	0.848486	1.12509
HMDB0000054	bilirubin	Tetrapyrroles and derivatives	Bilirubins	3829	0.0292505	0.321886	0.257197	1.0536	0.95019	1.16826
HMDB0000062	carnitine	Organonitrogen compounds	Quaternary ammonium salts	3851	0	0.357351	0.272109	1.08255	0.914312	1.28174
HMDB0000063	cortisol	Steroids and steroid derivatives	Hydroxysteroids	3851	0	0.575317	0.353945	0.964702	0.850733	1.09394
HMDB0000064	creatine	Carboxylic acids and derivatives	Amino acids, peptides, and analogues	3851	0	0.894257	0.445155	0.9919	0.879803	1.11828
HMDB0000067	cholesterol	Steroids and steroid derivatives	Cholestane steroids	3364	0.0338882	0.023702	0.0477837	1.23132	1.02817	1.47462
HMDB0000092	dimethylglycine	Carboxylic acids and derivatives	Amino acids, peptides, and analogues	3851	0	0.510165	0.331917	1.04142	0.92293	1.17513
HMDB0000112	GABA	Carboxylic acids and derivatives	Amino acids, peptides, and analogues	3693	0	0.798997	0.418807	1.08549	0.577307	2.04102
HMDB0000123	glycine	Carboxylic acids and derivatives	Amino acids, peptides, and analogues	3519	0	0.0186444	0.0420796	0.647592	0.450911	0.930063
HMDB0000128	guanidinoacetic acid	Carboxylic acids and derivatives	Amino acids, peptides, and analogues	3785	0	0.713238	0.396032	0.978126	0.869298	1.10058
HMDB0000158	tyrosine	Carboxylic acids and derivatives	Amino acids, peptides, and analogues	3851	0	0.622014	0.36716	1.03031	0.914987	1.16016
HMDB0000161	alanine	Carboxylic acids and derivatives	Amino acids, peptides, and analogues	3851	0	0.429603	0.304301	1.41484	0.598051	3.34718
HMDB0000162	proline	Carboxylic acids and derivatives	Amino acids, peptides, and analogues	3829	0.0292505	0.0305571	0.050053	1.20088	1.01731	1.41757
HMDB0000167	threonine	Carboxylic acids and derivatives	Amino acids, peptides, and analogues	3519	0	0.898229	0.445155	1.01198	0.843146	1.21463
HMDB0000168	asparagine	Carboxylic acids and derivatives	Amino acids, peptides, and analogues	3851	0	0.846219	0.431477	1.02603	0.791384	1.33024
HMDB0000172	isoleucine	Carboxylic acids and derivatives	Amino acids, peptides, and analogues	3851	0	0.0320922	0.0500595	1.17398	1.01381	1.35947
HMDB0000177	histidine	Carboxylic acids and derivatives	Amino acids, peptides, and analogues	3641	0	0.77792	0.416884	1.03626	0.809032	1.32731
HMDB0000182	lysine	Carboxylic acids and derivatives	Amino acids, peptides, and analogues	3619	0	0.711385	0.396032	1.05862	0.782861	1.43151
HMDB0000187	serine	Carboxylic acids and derivatives	Amino acids, peptides, and analogues	3519	0	0.113535	0.117602	0.871087	0.734219	1.03347
HMDB0000201	C2 carnitine	Fatty Acyls	Fatty acid esters	3851	0	0.591254	0.358698	1.0416	0.897635	1.20865
HMDB0000206	N6-acetyllysine	Carboxylic acids and derivatives	Amino acids, peptides, and analogues	3851	0	0.413928	0.298994	1.0784	0.899789	1.29247
HMDB0000210	pantothenate	Carboxylic acids and derivatives	Amino acids, peptides, and analogues	3555	0	0.625583	0.367611	0.970351	0.859855	1.09505
HMDB0000235	thiamine	Diazines	Pyrimidines and pyrimidine derivatives	3851	0	0.451163	0.311163	1.08267	0.880568	1.33116
HMDB0000248	thyroxine	NA	NA	3829	0.0292505	0.549829	0.343097	1.0664	0.863797	1.31652
HMDB0000259	serotonin	Indoles and derivatives	Tryptamines and derivatives	3642	0.0307523	0.0291191	0.0500402	1.1603	1.01523	1.3261
HMDB0000289	urate	Imidazopyrimidines	Purines and purine derivatives	3851	0	0.0282613	0.0500402	1.26547	1.02539	1.56175
HMDB0000301	urocanic acid	Azoles	Imidazoles	3851	0	0.647699	0.3739	1.03243	0.900356	1.18387
HMDB0000462	allantoin	Azoles	Imidazoles	3619	0	0.948383	0.457334	1.00664	0.823879	1.22994
HMDB0000562	creatinine	Carboxylic acids and derivatives	Amino acids, peptides, and analogues	3829	0.0292505	0.0205052	0.0440496	1.25139	1.03515	1.51279
HMDB0000610	C18:2 CE	Steroids and steroid derivatives	Steroid esters	2886	0.000693001	0.0934983	0.103832	0.818107	0.647024	1.03443
HMDB0000630	cytosine	Diazines	Pyrimidines and pyrimidine derivatives	3693	0	0.352387	0.271631	1.10753	0.893044	1.37352
HMDB0000641	glutamine	Carboxylic acids and derivatives	Amino acids, peptides, and analogues	3851	0	0.332634	0.262583	1.12138	0.889403	1.41387
HMDB0000651	C10 carnitine	Fatty Acyls	Fatty acid esters	3851	0	0.479618	0.323968	0.958176	0.851138	1.07867
HMDB0000658	C16:1 CE	Steroids and steroid derivatives	Steroid esters	3575	0.000559441	0.359236	0.272109	0.90354	0.727395	1.12234
HMDB0000670	homoarginine	Carboxylic acids and derivatives	Amino acids, peptides, and analogues	3598	0	6.65419e-05	0.00361983	2.04213	1.4378	2.90048
HMDB0000687	leucine	Carboxylic acids and derivatives	Amino acids, peptides, and analogues	3851	0	0.088318	0.0997699	1.14081	0.980432	1.32743
HMDB0000688	C5 carnitine	Fatty Acyls	Fatty acid esters	3851	0	0.922164	0.450901	0.99376	0.876487	1.12672
HMDB0000696	methionine	Carboxylic acids and derivatives	Amino acids, peptides, and analogues	3851	0	0.948698	0.457334	1.0075	0.80249	1.26487
HMDB0000699	1-methylnicotinamide	Pyridines and derivatives	Pyridinecarboxylic acids and derivatives	3851	0	0.619097	0.36716	1.06209	0.837554	1.34683
HMDB0000705	C6 carnitine	Fatty Acyls	Fatty acid esters	3519	0	0.910353	0.448473	0.993297	0.883559	1.11666
HMDB0000715	kynurenic acid	Quinolines and derivatives	Quinoline carboxylic acids	3851	0	0.708266	0.396032	1.02739	0.891798	1.1836
HMDB0000716	pipecolic acid/pipecolic acid_isomer	Carboxylic acids and derivatives	Amino acids, peptides, and analogues	3309	0	0.0540365	0.0668021	1.12007	0.998033	1.25704
HMDB0000725	hydroxyproline	Carboxylic acids and derivatives	Amino acids, peptides, and analogues	3851	0	0.0298623	0.0500402	1.53886	1.04295	2.27055
HMDB0000767	pseudouridine	Nucleoside and nucleotide analogues	NA	3851	0	0.250184	0.217116	1.14356	0.909823	1.43734
HMDB0000791	C8 carnitine	Fatty Acyls	Fatty acid esters	3851	0	0.499949	0.331917	0.965646	0.872379	1.06888
HMDB0000824	C3 carnitine	Fatty Acyls	Fatty acid esters	3851	0	0.159328	0.152398	1.1149	0.958187	1.29725
HMDB0000875	trigonelline	NA	NA	3785	0	0.0219495	0.0456554	1.22602	1.0299	1.45948
HMDB0000883	valine	Carboxylic acids and derivatives	Amino acids, peptides, and analogues	3851	0	0.0721695	0.0836919	1.13632	0.988555	1.30617
HMDB0000884	ribothymidine	Pyrimidine nucleosides	NA	3785	0	8.28707e-05	0.00361983	2.0121	1.4205	2.8501
HMDB0000885	CE(16:0)	Steroids and steroid derivatives	Steroid esters	3785	0.000528402	0.517404	0.333996	0.909694	0.683035	1.21157
HMDB0000897	7-methylguanine	Imidazopyrimidines	Purines and purine derivatives	3575	0	0.532656	0.340488	1.07305	0.85987	1.33909
HMDB0000898	1-methylhistamine	Organonitrogen compounds	Amines	3495	0	0.00128653	0.0128595	1.66071	1.21943	2.26166
HMDB0000904	citrulline	Carboxylic acids and derivatives	Amino acids, peptides, and analogues	3851	0	0.862223	0.435987	1.01489	0.85885	1.19928
HMDB0000918	CE(18:1)	Steroids and steroid derivatives	Steroid esters	3785	0.000528402	0.126667	0.126707	0.819479	0.634725	1.05801
HMDB0000925	trimethylamine-N-oxide	Organonitrogen compounds	Aminoxides	3851	0	0.000444461	0.0105733	1.70367	1.26549	2.29358
HMDB0000929	tryptophan	Indoles and derivatives	Indolyl carboxylic acids and derivatives	3851	0	0.367481	0.276754	1.12208	0.873433	1.44151
HMDB0000991	2-aminooctanoate	Carboxylic acids and derivatives	Amino acids, peptides, and analogues	3851	0.0306414	0.199659	0.181691	0.892689	0.750514	1.0618
HMDB0001008	biliverdin	Tetrapyrroles and derivatives	Bilirubins	3785	0	0.406596	0.296005	0.938063	0.806588	1.09097
HMDB0001046	cotinine	Pyridines and derivatives	Pyrrolidinylpyridines	3851	0.0140223	0.403072	0.296005	1.03653	0.952916	1.12749
HMDB0001276	N1-acetylspermidine	Carboximidic acids and derivatives	Carboximidic acids	3785	0	0.604727	0.363505	1.0518	0.868712	1.27349
HMDB0001325	N6,N6,N6-trimethyllysine	Carboxylic acids and derivatives	Amino acids, peptides, and analogues	3785	0	0.833669	0.431477	0.981154	0.821515	1.17181
HMDB0001348	SM(d18:1/18:0)	Sphingolipids	Phosphosphingolipids	3785	0.000528402	0.0484083	0.0634349	1.20843	1.00132	1.45838
HMDB0001539	ADMA	Carboxylic acids and derivatives	Amino acids, peptides, and analogues	3619	0	0.112565	0.117602	1.149	0.967857	1.36405
HMDB0001563	1-methylguanosine	Purine nucleosides	NA	3851	0	0.0267034	0.0486007	1.2651	1.02752	1.5576
HMDB0001847	caffeine	Imidazopyrimidines	Purines and purine derivatives	3785	0	0.963162	0.459723	0.998125	0.92173	1.08085
HMDB0001859	acetaminophen	Phenols	1-hydroxy-2-unsubstituted benzenoids	3785	0	0.136223	0.133215	1.06293	0.980932	1.15179
HMDB0001906	2-aminoisobutyric acid	Carboxylic acids and derivatives	Amino acids, peptides, and analogues	3851	0	0.432516	0.304304	1.10979	0.855593	1.43951
HMDB0002005	methionine sulfoxide	Carboxylic acids and derivatives	Amino acids, peptides, and analogues	2836	0	0.767708	0.415679	1.02812	0.855298	1.23587
HMDB0002013	C4 carnitine	Fatty Acyls	Fatty acid esters	3851	0	0.505926	0.331917	1.08805	0.848517	1.39521
HMDB0002014	C14:1 carnitine	Fatty Acyls	Fatty acid esters	3851	0	0.637298	0.372189	0.970049	0.854857	1.10076
HMDB0002064	N-acetylputrescine	Carboximidic acids and derivatives	Carboximidic acids	2942	0.0380693	0.0495201	0.0639646	1.24347	1.00045	1.54551
HMDB0002100	palmitoyl-EA	Carboximidic acids and derivatives	Carboximidic acids	3364	0.0338882	0.572205	0.353691	1.06621	0.853528	1.3319
HMDB0002250	C12 carnitine	Fatty Acyls	Fatty acid esters	3851	0	0.267035	0.227225	0.931642	0.82214	1.05573
HMDB0002366	C5:1 carnitine	Fatty Acyls	Fatty acid esters	3519	0	0.667487	0.38063	1.03036	0.898942	1.18099
HMDB0002802	cortisone	Steroids and steroid derivatives	Hydroxysteroids	3851	0	0.583712	0.355769	0.966523	0.855693	1.09171
HMDB0002815	LPC(18:1)	Glycerophospholipids	Glycerophosphocholines	3785	0.000528402	0.0079643	0.0288258	0.775403	0.642584	0.935675
HMDB0002869	campesterol	Steroids and steroid derivatives	Ergostane steroids	3132	0.0357599	0.0513516	0.0647036	1.26372	0.998623	1.59918
HMDB0003282	1-methylguanine	Imidazopyrimidines	Purines and purine derivatives	3453	0	0.00575276	0.0243177	2.44748	1.29666	4.61966
HMDB0003357	N-acetylornithine	Carboxylic acids and derivatives	Amino acids, peptides, and analogues	3851	0	0.724916	0.400818	1.01779	0.922567	1.12285
HMDB0003681	4-acetamidobutanoate	Carboxylic acids and derivatives	Amino acids, peptides, and analogues	3785	0	0.119291	0.121178	1.14775	0.965042	1.36506
HMDB0004030	21-deoxycortisol	Steroids and steroid derivatives	Pregnane steroids	3506	0	0.236283	0.206419	0.945481	0.861707	1.0374
HMDB0004193	N1-methyl-2-pyridone-5-carboxamide	Pyridines and derivatives	Pyridinecarboxylic acids and derivatives	3785	0	0.292216	0.242401	1.05327	0.956308	1.16006
HMDB0004400	5-acetylamino-6-amino-3-methyluracil	Organonitrogen compounds	N-arylamides	2770	0	0.845362	0.431477	1.00907	0.921534	1.10492
HMDB0004620	N-alpha-acetylarginine	Carboxylic acids and derivatives	Amino acids, peptides, and analogues	3829	0.0292505	0.859797	0.435987	1.01125	0.893226	1.14486
HMDB0004824	N2,N2-dimethylguanosine	Purine nucleosides	NA	3785	0	0.0550342	0.0673996	1.25527	0.995107	1.58345
HMDB0004827	proline-betaine	Carboxylic acids and derivatives	Amino acids, peptides, and analogues	3785	0	0.040335	0.0550578	0.914498	0.839605	0.996071
HMDB0004949	Cer(d18:1/16:0)	Sphingolipids	Ceramides	3785	0.000528402	0.0375327	0.0534601	1.15802	1.0085	1.32972
HMDB0004952	Cer(d18:1/22:0)	Sphingolipids	Ceramides	3785	0.000528402	0.787525	0.416887	1.01999	0.883265	1.17787
HMDB0004953	Cer(d18:1/24:1)	Sphingolipids	Ceramides	3785	0.000528402	0.0368366	0.0534601	1.15985	1.0091	1.33311
HMDB0004956	Cer(d18:1/24:0)	Sphingolipids	Ceramides	3785	0.000528402	0.315699	0.253801	0.92455	0.793187	1.07767
HMDB0005015	gabapentin	Carboxylic acids and derivatives	Amino acids, peptides, and analogues	3169	0.104134	0.000258512	0.00846895	1.39302	1.16609	1.66412
HMDB0005066	C14 carnitine	Fatty Acyls	Fatty acid esters	3851	0	0.0994793	0.109321	0.876921	0.750062	1.02524
HMDB0005356	TG(48:0)	Glycerolipids	Triradylcglycerols	3785	0.000528402	0.0183902	0.0420796	1.12527	1.02011	1.24127
HMDB0005357	TG(50:0)	Glycerolipids	Triradylcglycerols	3785	0.000528402	0.0113654	0.0310277	1.14878	1.0318	1.27903
HMDB0005359	C48:1 TAG	Glycerolipids	Triradylcglycerols	3575	0.000559441	0.0388367	0.0547227	1.12891	1.00624	1.26655
HMDB0005360	TG(50:1)	Glycerolipids	Triradylcglycerols	3785	0.000528402	0.00350247	0.0171014	1.22918	1.07018	1.41179
HMDB0005362	TG(51:2)	Glycerolipids	Triradylcglycerols	3165	0	0.0241863	0.0479525	1.26279	1.03092	1.54681
HMDB0005363	C52:4 TAG	Glycerolipids	Triradylcglycerols	3575	0.000559441	0.0539122	0.0668021	1.25605	0.996168	1.58374
HMDB0005365	TG(52:0)	Glycerolipids	Triradylcglycerols	3785	0.000528402	0.00648402	0.0261014	1.162	1.04294	1.29466
HMDB0005367	TG(52:1)	Glycerolipids	Triradylcglycerols	3785	0.000528402	0.00215816	0.0154847	1.25545	1.08561	1.45187
HMDB0005369	TG(52:2)	Glycerolipids	Triradylcglycerols	3785	0.000528402	0.000484122	0.0105733	1.50107	1.19486	1.88575
HMDB0005370	TG(54:4)	Glycerolipids	Triradylcglycerols	3785	0.000528402	0.081857	0.0932753	1.20888	0.976302	1.49687
HMDB0005376	TG(48:2)	Glycerolipids	Triradylcglycerols	3785	0.000528402	0.0113359	0.0310277	1.18378	1.03886	1.34893
HMDB0005377	TG(50:2)	Glycerolipids	Triradylcglycerols	3785	0.000528402	0.0035309	0.0171014	1.24153	1.07357	1.43576
HMDB0005384	C52:3 TAG	Glycerolipids	Triradylcglycerols	2886	0.000693001	0.0402432	0.0550578	1.30826	1.01202	1.69121
HMDB0005385	C54:5 TAG	Glycerolipids	Triradylcglycerols	3575	0.000559441	0.0288695	0.0500402	1.31684	1.02878	1.68555
HMDB0005391	TG(54:6)	Glycerolipids	Triradylcglycerols	3785	0.000528402	0.00697146	0.0261014	1.33565	1.0824	1.64815
HMDB0005392	TG(56:8)	Glycerolipids	Triradylcglycerols	3785	0.000528402	0.0706043	0.0826079	1.17265	0.986701	1.39365
HMDB0005395	TG(54:1)	Glycerolipids	Triradylcglycerols	3785	0.000528402	0.0026481	0.0154847	1.19561	1.06413	1.34332
HMDB0005396	TG(56:1)	Glycerolipids	Triradylcglycerols	3576	0.0318792	0.0232298	0.0475634	1.12877	1.01666	1.25325
HMDB0005398	TG(56:4)	Glycerolipids	Triradylcglycerols	3763	0.030295	0.0301674	0.0500402	1.22622	1.01975	1.4745
HMDB0005403	TG(54:2)	Glycerolipids	Triradylcglycerols	3785	0.000528402	0.00137386	0.0128595	1.25599	1.09234	1.44416
HMDB0005404	TG(56:2)	Glycerolipids	Triradylcglycerols	3785	0.000528402	0.00813906	0.0288258	1.21508	1.05182	1.40369
HMDB0005405	TG(54:3)	Glycerolipids	Triradylcglycerols	3785	0.000528402	0.002836	0.0154847	1.48044	1.14422	1.91546
HMDB0005406	TG(56:5)	Glycerolipids	Triradylcglycerols	3785	0.000528402	0.0189459	0.0420796	1.35696	1.05157	1.75104
HMDB0005410	TG(56:3)	Glycerolipids	Triradylcglycerols	3785	0.000528402	0.00494188	0.0215864	1.26624	1.07406	1.4928
HMDB0005432	TG(48:3)	Glycerolipids	Triradylcglycerols	3785	0.000528402	0.0023254	0.0154847	1.21288	1.0712	1.3733
HMDB0005433	TG(50:3)	Glycerolipids	Triradylcglycerols	3785	0.000528402	0.00273366	0.0154847	1.37777	1.1172	1.69911
HMDB0005436	TG(52:6)	Glycerolipids	Triradylcglycerols	3096	0.000645995	0.339946	0.266749	1.0684	0.932643	1.22392
HMDB0005447	TG(54:7)	Glycerolipids	Triradylcglycerols	2764	0.000723589	0.000638178	0.0115447	1.46199	1.17563	1.81809
HMDB0005448	TG(56:9)	Glycerolipids	Triradylcglycerols	3785	0.000528402	0.404931	0.296005	1.07024	0.912227	1.25562
HMDB0005456	C56:6 TAG	Glycerolipids	Triradylcglycerols	3575	0.000559441	0.0176069	0.0420796	1.39022	1.05911	1.82484
HMDB0005458	C58:6 TAG	Glycerolipids	Triradylcglycerols	2886	0.000693001	0.0256154	0.0479525	1.24582	1.02715	1.51105
HMDB0005462	TG(56:7)	Glycerolipids	Triradylcglycerols	3785	0.000528402	0.00892083	0.0292249	1.33152	1.07436	1.65023
HMDB0005463	C58:9 TAG	Glycerolipids	Triradylcglycerols	2886	0.000693001	0.580303	0.355344	1.04007	0.904865	1.19547
HMDB0005471	C58:7 TAG	Glycerolipids	Triradylcglycerols	2886	0.000693001	0.201198	0.181829	1.15776	0.924827	1.44937
HMDB0005476	C58:10 TAG	Glycerolipids	Triradylcglycerols	3296	0.000606796	0.415265	0.298994	1.06036	0.920907	1.22093
HMDB0005478	TG(60:12)	Glycerolipids	Triradylcglycerols	3096	0.000645995	0.620052	0.36716	1.02408	0.932134	1.1251
HMDB0005923	N4-acetylcytidine	Pyrimidine nucleosides	NA	3785	0	0.979973	0.463599	1.00193	0.861807	1.16484
HMDB0006344	phenylacetylglutamine	Carboxylic acids and derivatives	Amino acids, peptides, and analogues	3785	0	0.00073424	0.0115447	1.29177	1.11338	1.49875
HMDB0006347	C26 carnitine	Fatty Acyls	Fatty acid esters	3851	0.0173981	0.51165	0.331917	0.935289	0.765904	1.14214
HMDB0006725	CE(14:0)	Steroids and steroid derivatives	Steroid esters	3785	0.000528402	0.641895	0.372189	0.960228	0.809264	1.13935
HMDB0006726	CE(20:4)	Steroids and steroid derivatives	Steroid esters	3785	0.000528402	0.67978	0.385624	0.950658	0.747608	1.20886
HMDB0006731	CE(20:5)	Steroids and steroid derivatives	Steroid esters	3785	0.000528402	0.0314965	0.0500595	0.839764	0.71621	0.984631
HMDB0006733	CE(22:6)	Steroids and steroid derivatives	Steroid esters	3785	0.000528402	0.342855	0.267429	0.927511	0.793943	1.08355
HMDB0006736	CE(20:3)	Steroids and steroid derivatives	Steroid esters	3785	0.000528402	0.218174	0.194488	0.892408	0.744518	1.06967
HMDB0007098	DG(32:0)	Glycerolipids	Diradylglycerols	3553	0	0.0255393	0.0479525	1.1362	1.01574	1.27094
HMDB0007099	DG(32:1)	Glycerolipids	Diradylglycerols	3785	0.000528402	0.0930256	0.103832	1.08631	0.986277	1.19649
HMDB0007100	DG(34:0)	Glycerolipids	Diradylglycerols	3553	0	0.0251294	0.0479525	1.16565	1.01931	1.33301
HMDB0007102	DG(34:1)	Glycerolipids	Diradylglycerols	3785	0.000528402	0.0102894	0.0299631	1.16324	1.03635	1.30567
HMDB0007103	DG(34:2)	Fatty Acyls	Lineolic acids and derivatives	3785	0.000528402	0.0143511	0.0368742	1.22013	1.04048	1.43079
HMDB0007132	DG(34:3)	Fatty Acyls	Lineolic acids and derivatives	3785	0.000528402	0.971861	0.461427	1.00212	0.890923	1.12719
HMDB0007199	DG(38:5)	Glycerolipids	Diradylglycerols	3785	0.000528402	0.000792894	0.0115447	1.23756	1.09268	1.40164
HMDB0007216	DG(36:1)	Glycerolipids	Diradylglycerols	3553	0	0.0037625	0.0171014	1.18989	1.05786	1.3384
HMDB0007218	DG(36:2)	Glycerolipids	Diradylglycerols	3785	0.000528402	0.00258527	0.0154847	1.29481	1.09451	1.53177
HMDB0007219	DG(36:3)	Fatty Acyls	Lineolic acids and derivatives	3785	0.000528402	0.00852398	0.0292249	1.20009	1.04759	1.37478
HMDB0007248	DG(36:4)	Fatty Acyls	Lineolic acids and derivatives	3785	0.000528402	0.279216	0.234544	1.07808	0.940826	1.23536
HMDB0007869	PC(30:0)	Glycerophospholipids	Glycerophosphocholines	3785	0.000528402	0.0690213	0.0814833	1.10939	0.991942	1.24074
HMDB0007870	PC(30:1)	Glycerophospholipids	Glycerophosphocholines	3785	0.000528402	0.0463017	0.0619126	1.11284	1.00175	1.23625
HMDB0007871	PC(32:0)	Glycerophospholipids	Glycerophosphocholines	3785	0.000528402	0.00952466	0.0297172	1.29061	1.06423	1.56515
HMDB0007873	PC(32:1)	Glycerophospholipids	Glycerophosphocholines	3785	0.000528402	0.0343521	0.0511539	1.12756	1.00889	1.2602
HMDB0007874	PC(32:2)	Glycerophospholipids	Glycerophosphocholines	3785	0.000528402	0.257989	0.220963	1.08282	0.943367	1.24288
HMDB0007883	PC(34:4)	NA	NA	3785	0.000528402	0.839703	0.431477	1.01695	0.864125	1.1968
HMDB0007972	PC(34:1)	Glycerophospholipids	Glycerophosphocholines	3785	0.000528402	0.0185043	0.0420796	1.24625	1.03764	1.4968
HMDB0007973	PC(34:2)	Glycerophospholipids	Glycerophosphocholines	3785	0.000528402	0.101704	0.109321	1.24901	0.957021	1.63009
HMDB0007983	PC(36:4)_A	NA	NA	3785	0.000528402	0.916742	0.449929	0.990796	0.833096	1.17835
HMDB0007991	PC(38:6)	Glycerophospholipids	Glycerophosphocholines	3785	0.000528402	0.0607683	0.0730565	1.15519	0.993495	1.3432
HMDB0008006	PC(34:3)	Glycerophospholipids	Glycerophosphocholines	3506	0.000570451	0.156914	0.151193	1.15877	0.944895	1.42106
HMDB0008038	PC(36:1)	Glycerophospholipids	Glycerophosphocholines	3785	0.000528402	0.0501649	0.0639646	1.1777	0.999879	1.38714
HMDB0008039	PC(36:2)	Glycerophospholipids	Glycerophosphocholines	3785	0.000528402	0.273903	0.231565	1.15263	0.893674	1.48662
HMDB0008047	PC(38:3)	Glycerophospholipids	Glycerophosphocholines	3785	0.000528402	0.00280044	0.0154847	1.27076	1.08598	1.48699
HMDB0008048	PC(38:4)	Glycerophospholipids	Glycerophosphocholines	3785	0.000528402	0.00251309	0.0154847	1.35901	1.11381	1.65818
HMDB0008057	PC(40:6)	Glycerophospholipids	Glycerophosphocholines	3785	0.000528402	0.0110357	0.0310277	1.20813	1.04421	1.39777
HMDB0008105	PC(36:3)	Glycerophospholipids	Glycerophosphocholines	3785	0.000528402	0.100486	0.109321	1.19313	0.966443	1.47299
HMDB0008138	PC(36:4)_B	Glycerophospholipids	Glycerophosphocholines	3785	0.000528402	2.48829e-06	0.000326068	1.9478	1.47581	2.57074
HMDB0008270	PC(38:2)	Glycerophospholipids	Glycerophosphocholines	3785	0.000528402	0.0133428	0.0349691	1.24858	1.04724	1.48863
HMDB0008511	C40:10 PC	Glycerophospholipids	Glycerophosphocholines	3575	0.000559441	0.844275	0.431477	0.980727	0.807633	1.19092
HMDB0008731	PC(40:9)	Glycerophospholipids	Glycerophosphocholines	3785	0.000528402	0.115125	0.11786	1.20253	0.955998	1.51264
HMDB0008923	PE(32:0)	Glycerophospholipids	Glycerophosphoethanolamines	3785	0.000528402	0.29227	0.242401	1.05436	0.955442	1.16352
HMDB0008925	PE(34:0)	Glycerophospholipids	Glycerophosphoethanolamines	3785	0.000528402	0.130889	0.129938	1.10023	0.971984	1.2454
HMDB0008928	PE(34:2)	Glycerophospholipids	Glycerophosphoethanolamines	3785	0.000528402	0.00674141	0.0261014	1.14738	1.03876	1.26736
HMDB0008937	PE(36:4)	Glycerophospholipids	Glycerophosphoethanolamines	3785	0.000528402	0.00112604	0.0128595	1.19217	1.0725	1.32519
HMDB0008942	PE(38:2)	Glycerophospholipids	Glycerophosphoethanolamines	3785	0.000528402	0.212675	0.190885	1.12202	0.936187	1.34475
HMDB0008952	PE(P-34:1)/PE(O-34:2)	Glycerophospholipids	Glycerophosphoethanolamines	3785	0.000528402	0.467509	0.319078	0.953828	0.839627	1.08356
HMDB0008991	PE(36:0)	Glycerophospholipids	Glycerophosphoethanolamines	3785	0.000528402	0.0349934	0.0515234	1.17076	1.01116	1.35556
HMDB0008993	PE(36:1)	Glycerophospholipids	Glycerophosphoethanolamines	3785	0.000528402	0.0176266	0.0420796	1.14213	1.02342	1.27461
HMDB0008994	PE(36:2)	Glycerophospholipids	Glycerophosphoethanolamines	3785	0.000528402	0.0149448	0.0376614	1.16043	1.02938	1.30815
HMDB0009003	PE(38:4)	Glycerophospholipids	Glycerophosphoethanolamines	3785	0.000528402	0.00299306	0.0156886	1.21215	1.06755	1.37635
HMDB0009012	PE(40:6)	Glycerophospholipids	Glycerophosphoethanolamines	3785	0.000528402	0.0324895	0.0500595	1.09814	1.00784	1.19654
HMDB0009016	PE(P-36:0)/PE(O-36:1)	Glycerophospholipids	Glycerophosphoethanolamines	3531	0.0317191	0.608473	0.364087	1.02944	0.921263	1.15033
HMDB0009060	PE(36:3)	Glycerophospholipids	Glycerophosphoethanolamines	3785	0.000528402	0.0802389	0.0922334	1.10335	0.988224	1.23188
HMDB0009069	C38:5 PE	Glycerophospholipids	Glycerophosphoethanolamines	3575	0.000559441	0.113975	0.117602	1.15328	0.966345	1.37638
HMDB0009082	PE(P-36:1)/PE(O-36:2)	Glycerophospholipids	Glycerophosphoethanolamines	3785	0.000528402	0.784152	0.416887	1.01831	0.894304	1.15952
HMDB0009102	PE(38:6)	Glycerophospholipids	Glycerophosphoethanolamines	3785	0.000528402	0.010195	0.0299631	1.14587	1.03281	1.2713
HMDB0010169	SM(d18:1/16:0)	Sphingolipids	Phosphosphingolipids	3785	0.000528402	0.17195	0.163279	1.16345	0.936283	1.44574
HMDB0010368	CE(18:0)	Steroids and steroid derivatives	Steroid esters	3785	0.000528402	0.434251	0.304304	1.10232	0.8635	1.40718
HMDB0010370	CE(18:3)	Steroids and steroid derivatives	Steroid esters	2817	0.000709975	0.0023625	0.0154847	0.71441	0.575169	0.88736
HMDB0010375	CE(22:5)	Steroids and steroid derivatives	Steroid esters	3096	0.000645995	0.741865	0.406757	1.02421	0.888311	1.1809
HMDB0010379	LPC(14:0)	Glycerophospholipids	Glycerophosphocholines	3785	0.000528402	0.374992	0.280797	1.05955	0.932437	1.204
HMDB0010382	LPC(16:0)	Glycerophospholipids	Glycerophosphocholines	3785	0.000528402	0.347754	0.269646	1.13635	0.870233	1.48384
HMDB0010383	LPC(16:1)	Glycerophospholipids	Glycerophosphocholines	3785	0.000528402	0.324689	0.257865	1.07848	0.927925	1.25346
HMDB0010384	LPC(18:0)	Glycerophospholipids	Glycerophosphocholines	3785	0.000528402	0.560741	0.348248	1.03917	0.91298	1.18281
HMDB0010386	LPC(18:2)	Glycerophospholipids	Glycerophosphocholines	3785	0.000528402	0.81456	0.423971	0.977738	0.810059	1.18013
HMDB0010395	LPC(20:4)	NA	NA	3785	0.000528402	0.178176	0.167317	1.17853	0.92787	1.4969
HMDB0010397	LPC(20:5)	Glycerophospholipids	Glycerophosphocholines	3785	0.000528402	0.896237	0.445155	1.00893	0.882725	1.15318
HMDB0010403	C22:5 LPC	Glycerophospholipids	Glycerophosphocholines	3074	0.0364346	0.90022	0.445155	1.0087	0.881008	1.15489
HMDB0010404	LPC(22:6)	Glycerophospholipids	Glycerophosphocholines	3785	0.000528402	0.474964	0.322486	1.08265	0.870702	1.3462
HMDB0010407	C16:1 LPC plasmalogen	Glycerophospholipids	Glycerophosphocholines	2770	0	0.178755	0.167317	0.853119	0.676774	1.07541
HMDB0010411	TG(46:0)	Glycerolipids	Triradylcglycerols	3785	0.000528402	0.0339553	0.0511442	1.10539	1.00762	1.21266
HMDB0010412	TG(46:1)	Glycerolipids	Triradylcglycerols	3785	0.000528402	0.0299866	0.0500402	1.11493	1.0106	1.23004
HMDB0010419	TG(46:2)	Glycerolipids	Triradylcglycerols	3785	0.000528402	0.00891963	0.0292249	1.14546	1.03461	1.26819
HMDB0010471	C50:5 TAG	Glycerolipids	Triradylcglycerols	3575	0.000559441	0.0313037	0.0500595	1.21641	1.01773	1.45387
HMDB0010497	TG(50:6)	Glycerolipids	Triradylcglycerols	3785	0.000528402	0.00378462	0.0171014	1.19204	1.0584	1.34255
HMDB0010498	TG(54:9)	Glycerolipids	Triradylcglycerols	3785	0.000528402	0.186207	0.171837	1.06985	0.967933	1.18249
HMDB0010513	TG(56:10)	Glycerolipids	Triradylcglycerols	3785	0.000528402	0.233928	0.205733	1.06677	0.959065	1.18657
HMDB0010517	TG(52:7)	Glycerolipids	Triradylcglycerols	3785	0.000528402	0.0116899	0.0312624	1.1808	1.03769	1.34363
HMDB0010518	C54:8 TAG	Glycerolipids	Triradylcglycerols	3575	0.000559441	0.190434	0.174509	1.09737	0.95487	1.26114
HMDB0010531	C58:11 TAG	Glycerolipids	Triradylcglycerols	3575	0.000559441	0.424228	0.302127	1.04661	0.935965	1.17033
HMDB0011103	1,7-dimethyluric acid	Imidazopyrimidines	Purines and purine derivatives	3785	0	0.770826	0.415679	1.01241	0.931776	1.10003
HMDB0011130	LPE(18:0)_B	Glycerophospholipids	Glycerophosphoethanolamines	3096	0.000645995	0.223982	0.198317	1.07662	0.955835	1.21267
HMDB0011208	PC(P-34:0)/PC(O-34:1)	Glycerophospholipids	Glycerophosphocholines	3598	0.000555864	0.0502769	0.0639646	1.24793	0.999729	1.55775
HMDB0011210	PC(P-34:1)/PC(O-34:2)	NA	NA	3785	0.000528402	0.124922	0.125923	0.876194	0.740083	1.03734
HMDB0011211	PC(P-34:2)/PC(O-34:3)	Glycerophospholipids	Glycerophosphocholines	3785	0.000528402	0.602736	0.363505	1.04206	0.892295	1.21697
HMDB0011214	PC(P-34:4)/PC(O-34:5)	NA	NA	3785	0.000528402	0.314227	0.253801	1.05044	0.954442	1.15609
HMDB0011220	PC(P-36:4)/PC(O-36:5)_B	Glycerophospholipids	Glycerophosphocholines	3506	0.000570451	0.149832	0.145438	1.12647	0.957921	1.32467
HMDB0011229	PC(P-38:6)/PC(O-38:7)	Glycerophospholipids	Glycerophosphocholines	3096	0.000645995	0.546682	0.342765	0.943568	0.781162	1.13974
HMDB0011239	C34:1 PC plasmalogen-B/C34:1 PC plasmalogen	Glycerophospholipids	Glycerophosphocholines	3012	0.000664011	0.294882	0.24303	0.76331	0.460483	1.26528
HMDB0011243	PC(P-36:1)/PC(O-36:2)	Glycerophospholipids	Glycerophosphocholines	3785	0.000528402	0.420078	0.300807	1.0751	0.901572	1.28202
HMDB0011244	PC(P-36:2)/PC(O-36:3)	NA	NA	3785	0.000528402	0.135855	0.133215	0.86518	0.715241	1.04655
HMDB0011252	PC(P-38:3)/PC(O-38:4)	Glycerophospholipids	Glycerophosphocholines	3785	0.000528402	0.000915024	0.0119906	1.53935	1.19286	1.98649
HMDB0011310	PC(P-36:3)/PC(O-36:4)	Glycerophospholipids	Glycerophosphocholines	3174	0.00063012	0.297382	0.243558	1.07577	0.93769	1.23418
HMDB0011343	PE(P-34:2)/PE(O-34:3)	Glycerophospholipids	Glycerophosphoethanolamines	3785	0.000528402	0.510977	0.331917	0.965044	0.867899	1.07306
HMDB0011384	PE(P-38:2)/PE(O-38:3)	Glycerophospholipids	Glycerophosphoethanolamines	2770	0.000722022	0.81532	0.423971	1.016	0.889325	1.16071
HMDB0011386	PE(P-38:4)/PE(O-38:5)	Glycerophospholipids	Glycerophosphoethanolamines	3785	0.000528402	0.463795	0.318201	1.05526	0.913833	1.21857
HMDB0011387	PE(P-38:5)/PE(O-38:6)	Glycerophospholipids	Glycerophosphoethanolamines	3785	0.000528402	0.0201365	0.0439785	0.803886	0.6687	0.966402
HMDB0011394	PE(P-40:6)/PE(O-40:7)	Glycerophospholipids	Glycerophosphoethanolamines	3785	0.000528402	0.764875	0.415679	1.02281	0.882281	1.18572
HMDB0011410	PE(P-36:4)/PE(O-36:5)	Glycerophospholipids	Glycerophosphoethanolamines	3785	0.000528402	0.964762	0.459723	1.00302	0.877582	1.14638
HMDB0011420	PE(P-38:6)/PE(O-38:7)	Glycerophospholipids	Glycerophosphoethanolamines	3785	0.000528402	0.94928	0.457334	0.995676	0.871234	1.13789
HMDB0011441	PE(P-36:2)/PE(O-36:3)	Glycerophospholipids	Glycerophosphoethanolamines	3785	0.000528402	0.961844	0.459723	0.996727	0.871447	1.14002
HMDB0011442	PE(P-36:3)/PE(O-36:4)	Glycerophospholipids	Glycerophosphoethanolamines	3096	0.000645995	0.88877	0.445155	0.991118	0.874629	1.12312
HMDB0011478	C18:3 LPE	NA	NA	2812	0	0.865045	0.435987	1.01233	0.87889	1.16604
HMDB0011503	LPE(16:0)	Glycerophospholipids	Glycerophosphoethanolamines	3785	0.000528402	0.00693344	0.0261014	1.17846	1.04603	1.32765
HMDB0011506	LPE(18:1)	Glycerophospholipids	Glycerophosphoethanolamines	3785	0.000528402	0.379576	0.282615	1.05331	0.938084	1.18269
HMDB0011507	LPE(18:2)	Glycerophospholipids	Glycerophosphoethanolamines	3785	0.000528402	0.406489	0.296005	1.09981	0.878535	1.37681
HMDB0011512	C20:1 LPE	NA	NA	2812	0	0.789977	0.416887	1.01713	0.897622	1.15255
HMDB0011517	LPE(20:4)	Glycerophospholipids	Glycerophosphoethanolamines	3785	0.000528402	0.0604633	0.0730565	1.24989	0.990234	1.57764
HMDB0011520	LPE(22:0)	Glycerophospholipids	Glycerophosphoethanolamines	3533	0.0322672	0.542672	0.341887	1.04109	0.914493	1.18522
HMDB0011526	LPE(22:6)	Glycerophospholipids	Glycerophosphoethanolamines	3785	0.000528402	0.0675071	0.0804201	1.16941	0.988788	1.38304
HMDB0011621	cinnamoylglycine	Carboxylic acids and derivatives	Amino acids, peptides, and analogues	2770	0	0.0328531	0.0500595	0.902305	0.821004	0.991658
HMDB0011701	TG(51:3)	Glycerolipids	Triradylcglycerols	3555	0.000562588	0.0186096	0.0420796	1.27401	1.0413	1.55872
HMDB0011706	TG(49:2)	Glycerolipids	Triradylcglycerols	3785	0.000528402	0.112815	0.117602	1.11105	0.975447	1.2655
HMDB0012097	SM(d18:1/14:0)	Sphingolipids	Phosphosphingolipids	3785	0.000528402	0.934475	0.455222	1.00795	0.834597	1.2173
HMDB0012101	SM(d18:1/18:1)	Sphingolipids	Phosphosphingolipids	3785	0.000528402	0.0282404	0.0500402	1.45968	1.04115	2.04645
HMDB0012102	SM(d18:1/20:0)	Sphingolipids	Phosphosphingolipids	3785	0.000528402	0.701094	0.395993	1.03988	0.851637	1.26974
HMDB0012107	SM(d18:1/24:1)	Sphingolipids	Phosphosphingolipids	3785	0.000528402	0.00161727	0.0141286	1.39643	1.13466	1.7186
HMDB0012356	PS(34:0)	Glycerophospholipids	Glycerophosphoserines	3785	0.000528402	0.496155	0.331718	1.05287	0.907682	1.22129
HMDB0013127	C4-OH carnitine	Fatty Acyls	Fatty acid esters	3851	0.00882888	0.729442	0.401626	1.03311	0.858962	1.24257
HMDB0013130	C5-DC carnitine	Fatty Acyls	Fatty acid esters	3851	0.00701117	0.536218	0.341101	1.03456	0.928971	1.15214
HMDB0013238	C7 carnitine	Fatty Acyls	Fatty acid esters	3851	0	0.357651	0.272109	0.939798	0.823335	1.07273
HMDB0013272	N-lauroylglycine	Carboxylic acids and derivatives	Amino acids, peptides, and analogues	3763	0.0297635	0.640845	0.372189	1.03047	0.908377	1.16898
HMDB0013287	N6,N6-dimethyllysine	Carboxylic acids and derivatives	Amino acids, peptides, and analogues	3785	0	0.0216311	0.0456554	1.20834	1.02814	1.42013
HMDB0013288	C9 carnitine	Fatty Acyls	Fatty acid esters	3664	0	0.541534	0.341887	0.962771	0.852361	1.08748
HMDB0013325	C10:2 carnitine	Fatty Acyls	Fatty acid esters	3287	0	0.792154	0.416887	0.984574	0.877066	1.10526
HMDB0013326	C12:1 carnitine	Fatty Acyls	Fatty acid esters	3851	0	0.994688	0.468868	0.999564	0.879215	1.13639
HMDB0013331	C14:2 carnitine	Fatty Acyls	Fatty acid esters	3851	0	0.657189	0.377714	0.973213	0.863235	1.0972
HMDB0013631	oleoyl glycine	Carboxylic acids and derivatives	Amino acids, peptides, and analogues	2939	0	0.4481	0.310686	0.956295	0.852014	1.07334
HMDB0013678	4-hydroxyhippurate/3-hydroxyhippurate	Benzene and substituted derivatives	Benzoic acids and derivatives	3243	0	0.00926685	0.029618	1.18293	1.04232	1.34251
HMDB0013713	N-acetyltryptophan	Carboxylic acids and derivatives	Amino acids, peptides, and analogues	3851	0	0.779423	0.416884	1.01896	0.893471	1.16207
HMDB0015150	sulfamethoxazole	Benzene and substituted derivatives	Benzenesulfonamides	3453	0.131769	0.704101	0.395993	1.02477	0.90322	1.16267
HMDB0029377	piperine	NA	NA	3785	0	0.668071	0.38063	0.981698	0.902216	1.06818
HMDB0029416	NMMA	Carboxylic acids and derivatives	Amino acids, peptides, and analogues	3851	0	0.510561	0.331917	1.08939	0.844147	1.40588
HMDB0031106	TG(51:0)	Glycerolipids	Triradylcglycerols	3555	0.000562588	0.031943	0.0500595	1.18539	1.01479	1.38469
HMDB0032055	N-acetylhistidine	Carboxylic acids and derivatives	Amino acids, peptides, and analogues	3206	0.0349345	0.49111	0.330029	1.04739	0.918055	1.19494
HMDB0042062	TG(43:0)	Glycerolipids	Triradylcglycerols	3785	0.000528402	0.252633	0.217798	1.06003	0.959266	1.17139
HMDB0042063	TG(44:0)	Glycerolipids	Triradylcglycerols	3785	0.000528402	0.0421439	0.0569339	1.10032	1.0034	1.2066
HMDB0042076	TG(47:2)	Glycerolipids	Triradylcglycerols	3785	0.000528402	0.0374491	0.0534601	1.12991	1.00712	1.26767
HMDB0042093	TG(45:0)	Glycerolipids	Triradylcglycerols	2764	0.010492	0.300212	0.244349	0.951711	0.86664	1.04513
HMDB0042098	TG(43:1)	Glycerolipids	Triradylcglycerols	3785	0.000528402	0.184993	0.171837	1.06114	0.971996	1.15845
HMDB0042099	TG(45:1)	Glycerolipids	Triradylcglycerols	3785	0.000528402	0.101778	0.109321	1.08548	0.983904	1.19754
HMDB0042100	TG(47:1)	Glycerolipids	Triradylcglycerols	3785	0.000528402	0.113676	0.117602	1.08247	0.981236	1.19415
HMDB0042103	TG(49:3)	Glycerolipids	Triradylcglycerols	3785	0.000528402	0.0265139	0.0486007	1.1917	1.02065	1.39141
HMDB0042104	TG(51:1)	Glycerolipids	Triradylcglycerols	3555	0.000562588	0.00992851	0.0299631	1.2154	1.04789	1.40969
HMDB0042196	TG(53:2)	Glycerolipids	Triradylcglycerols	3074	0.0370852	0.0398443	0.0550578	1.17184	1.00738	1.36314
HMDB0042226	TG(55:2)	Glycerolipids	Triradylcglycerols	3785	0.000528402	0.0012771	0.0128595	1.34013	1.12145	1.60146
HMDB0042466	TG(55:3)	Glycerolipids	Triradylcglycerols	3096	0.000645995	0.025582	0.0479525	1.23223	1.02582	1.48017
HMDB0043170	TG(45:2)	Glycerolipids	Triradylcglycerols	3785	0.000528402	0.048191	0.0634349	1.10202	1.00077	1.21352
HMDB0059824	4-hydroxy-3-methylacetophenone	Organooxygen compounds	Carbonyl compounds	3085	0	0.521448	0.334957	1.06036	0.88641	1.26846
