# Supplementary material for: A plasma metabolomic fingerprint of moderate or severe hearing loss
Source: Metabolomics. 2026 Feb 27;22(2):31. doi: 10.1007/s11306-026-02395-8 (PMC12948882; doi:10.1007/s11306-026-02395-8)
Supplement: Supplementary file 2 — Supplementary Material 2 [file 11306_2026_2395_MOESM2_ESM.xlsx]

## Sheet: LogisticRegression-fullmodel-pa
HMDB	Metabolite	Class	Subclass	Number of subjects in analysis	Proportion of imputed metabolites	P value	Odds Ratio (per 1 SD increase)	95% CI for OR: Lower bound	95% CI for OR: Upper Bound
HMDB0000026	N-carbamoyl-beta-alanine	Organic carbonic acids and derivatives	Ureas	3650	0	0.371181	1.23563	0.777128	1.96464
HMDB0000043	betaine	Carboxylic acids and derivatives	Amino acids, peptides, and analogues	3630	0.0297521	0.948554	1.00523	0.857964	1.17777
HMDB0000054	bilirubin	Tetrapyrroles and derivatives	Bilirubins	3630	0.0297521	0.420066	1.0455	0.93832	1.16492
HMDB0000062	carnitine	Organonitrogen compounds	Quaternary ammonium salts	3650	0	0.539452	1.05772	0.884157	1.26535
HMDB0000063	cortisol	Steroids and steroid derivatives	Hydroxysteroids	3650	0	0.336626	0.936602	0.819468	1.07048
HMDB0000064	creatine	Carboxylic acids and derivatives	Amino acids, peptides, and analogues	3650	0	0.952022	1.00398	0.882227	1.14253
HMDB0000067	cholesterol	Steroids and steroid derivatives	Cholestane steroids	3183	0.0345586	0.195849	1.13549	0.936621	1.37658
HMDB0000092	dimethylglycine	Carboxylic acids and derivatives	Amino acids, peptides, and analogues	3650	0	0.563199	1.03996	0.910591	1.18771
HMDB0000112	GABA	Carboxylic acids and derivatives	Amino acids, peptides, and analogues	3494	0	0.541502	1.23687	0.625089	2.4474
HMDB0000123	glycine	Carboxylic acids and derivatives	Amino acids, peptides, and analogues	3338	0	0.0402584	0.659785	0.44343	0.981702
HMDB0000128	guanidinoacetic acid	Carboxylic acids and derivatives	Amino acids, peptides, and analogues	3585	0	0.717695	0.977062	0.861562	1.10804
HMDB0000158	tyrosine	Carboxylic acids and derivatives	Amino acids, peptides, and analogues	3650	0	0.760448	1.0201	0.897583	1.15935
HMDB0000161	alanine	Carboxylic acids and derivatives	Amino acids, peptides, and analogues	3650	0	0.687319	1.20637	0.483841	3.00787
HMDB0000162	proline	Carboxylic acids and derivatives	Amino acids, peptides, and analogues	3630	0.0297521	0.0481691	1.19634	1.00144	1.42918
HMDB0000167	threonine	Carboxylic acids and derivatives	Amino acids, peptides, and analogues	3338	0	0.930206	0.991252	0.814308	1.20665
HMDB0000168	asparagine	Carboxylic acids and derivatives	Amino acids, peptides, and analogues	3650	0	0.70668	1.05451	0.799831	1.39028
HMDB0000172	isoleucine	Carboxylic acids and derivatives	Amino acids, peptides, and analogues	3650	0	0.095639	1.1442	0.976544	1.34064
HMDB0000177	histidine	Carboxylic acids and derivatives	Amino acids, peptides, and analogues	3449	0	0.585618	1.08003	0.818895	1.42445
HMDB0000182	lysine	Carboxylic acids and derivatives	Amino acids, peptides, and analogues	3428	0	0.797599	1.04289	0.756545	1.43763
HMDB0000187	serine	Carboxylic acids and derivatives	Amino acids, peptides, and analogues	3338	0	0.156122	0.874305	0.726174	1.05265
HMDB0000201	C2 carnitine	Fatty Acyls	Fatty acid esters	3650	0	0.874875	1.01293	0.863264	1.18854
HMDB0000206	N6-acetyllysine	Carboxylic acids and derivatives	Amino acids, peptides, and analogues	3650	0	0.730356	1.03419	0.854206	1.25211
HMDB0000210	pantothenate	Carboxylic acids and derivatives	Amino acids, peptides, and analogues	3363	0	0.32852	0.937449	0.823525	1.06713
HMDB0000235	thiamine	Diazines	Pyrimidines and pyrimidine derivatives	3650	0	0.955139	1.00637	0.806512	1.25577
HMDB0000248	thyroxine	NA	NA	3630	0.0297521	0.952662	1.00687	0.803204	1.26217
HMDB0000259	serotonin	Indoles and derivatives	Tryptamines and derivatives	3454	0.0312681	0.110325	1.12415	0.973727	1.29781
HMDB0000289	urate	Imidazopyrimidines	Purines and purine derivatives	3650	0	0.0965297	1.20957	0.96645	1.51384
HMDB0000301	urocanic acid	Azoles	Imidazoles	3650	0	0.739916	1.02514	0.885355	1.18699
HMDB0000462	allantoin	Azoles	Imidazoles	3428	0	0.840127	0.97812	0.788937	1.21267
HMDB0000562	creatinine	Carboxylic acids and derivatives	Amino acids, peptides, and analogues	3630	0.0297521	0.131269	1.16777	0.954719	1.42836
HMDB0000610	C18:2 CE	Steroids and steroid derivatives	Steroid esters	2734	0.000731529	0.264453	0.866777	0.674294	1.11421
HMDB0000630	cytosine	Diazines	Pyrimidines and pyrimidine derivatives	3494	0	0.35776	1.11328	0.885686	1.39935
HMDB0000641	glutamine	Carboxylic acids and derivatives	Amino acids, peptides, and analogues	3650	0	0.455097	1.09946	0.857284	1.41004
HMDB0000651	C10 carnitine	Fatty Acyls	Fatty acid esters	3650	0	0.790434	0.982912	0.865577	1.11615
HMDB0000658	C16:1 CE	Steroids and steroid derivatives	Steroid esters	3384	0.000591017	0.196158	0.855155	0.67453	1.08415
HMDB0000670	homoarginine	Carboxylic acids and derivatives	Amino acids, peptides, and analogues	3409	0	0.00347921	1.82365	1.21871	2.72886
HMDB0000687	leucine	Carboxylic acids and derivatives	Amino acids, peptides, and analogues	3650	0	0.204258	1.11138	0.944182	1.30818
HMDB0000688	C5 carnitine	Fatty Acyls	Fatty acid esters	3650	0	0.679705	0.972249	0.850654	1.11122
HMDB0000696	methionine	Carboxylic acids and derivatives	Amino acids, peptides, and analogues	3650	0	0.947742	0.9919	0.777763	1.265
HMDB0000699	1-methylnicotinamide	Pyridines and derivatives	Pyridinecarboxylic acids and derivatives	3650	0	0.531664	1.08518	0.83995	1.402
HMDB0000705	C6 carnitine	Fatty Acyls	Fatty acid esters	3338	0	0.867294	0.989321	0.872261	1.12209
HMDB0000715	kynurenic acid	Quinolines and derivatives	Quinoline carboxylic acids	3650	0	0.662503	1.03438	0.888699	1.20395
HMDB0000716	pipecolic acid/pipecolic acid_isomer	Carboxylic acids and derivatives	Amino acids, peptides, and analogues	3137	0	0.118236	1.1067	0.974517	1.2568
HMDB0000725	hydroxyproline	Carboxylic acids and derivatives	Amino acids, peptides, and analogues	3650	0	0.0468549	1.53244	1.00595	2.3345
HMDB0000767	pseudouridine	Nucleoside and nucleotide analogues	NA	3650	0	0.402517	1.10996	0.869417	1.41705
HMDB0000791	C8 carnitine	Fatty Acyls	Fatty acid esters	3650	0	0.793495	0.985566	0.883913	1.09891
HMDB0000824	C3 carnitine	Fatty Acyls	Fatty acid esters	3650	0	0.204464	1.11145	0.944081	1.30848
HMDB0000875	trigonelline	NA	NA	3585	0	0.0627661	1.19741	0.990446	1.44762
HMDB0000883	valine	Carboxylic acids and derivatives	Amino acids, peptides, and analogues	3650	0	0.194505	1.10433	0.950575	1.28297
HMDB0000884	ribothymidine	Pyrimidine nucleosides	NA	3585	0	0.000763451	1.98108	1.33047	2.94986
HMDB0000885	CE(16:0)	Steroids and steroid derivatives	Steroid esters	3585	0.00055788	0.778332	0.956877	0.703979	1.30063
HMDB0000897	7-methylguanine	Imidazopyrimidines	Purines and purine derivatives	3384	0	0.578029	1.07014	0.842758	1.35888
HMDB0000898	1-methylhistamine	Organonitrogen compounds	Amines	3314	0	0.0042225	1.61833	1.1637	2.25056
HMDB0000904	citrulline	Carboxylic acids and derivatives	Amino acids, peptides, and analogues	3650	0	0.931097	0.992066	0.828173	1.18839
HMDB0000918	CE(18:1)	Steroids and steroid derivatives	Steroid esters	3585	0.00055788	0.254361	0.852416	0.647742	1.12176
HMDB0000925	trimethylamine-N-oxide	Organonitrogen compounds	Aminoxides	3650	0	0.0124974	1.52818	1.0956	2.13156
HMDB0000929	tryptophan	Indoles and derivatives	Indolyl carboxylic acids and derivatives	3650	0	0.453149	1.10788	0.84771	1.44789
HMDB0000991	2-aminooctanoate	Carboxylic acids and derivatives	Amino acids, peptides, and analogues	3650	0.0309589	0.361725	0.91699	0.761182	1.10469
HMDB0001008	biliverdin	Tetrapyrroles and derivatives	Bilirubins	3585	0	0.502547	0.94654	0.806098	1.11145
HMDB0001046	cotinine	Pyridines and derivatives	Pyrrolidinylpyridines	3650	0.0145205	0.133863	1.09651	0.972065	1.2369
HMDB0001276	N1-acetylspermidine	Carboximidic acids and derivatives	Carboximidic acids	3585	0	0.3976	1.09314	0.889331	1.34365
HMDB0001325	N6,N6,N6-trimethyllysine	Carboxylic acids and derivatives	Amino acids, peptides, and analogues	3585	0	0.609433	0.950957	0.784105	1.15331
HMDB0001348	SM(d18:1/18:0)	Sphingolipids	Phosphosphingolipids	3585	0.00055788	0.138104	1.16609	0.951764	1.42868
HMDB0001539	ADMA	Carboxylic acids and derivatives	Amino acids, peptides, and analogues	3428	0	0.144763	1.14594	0.954215	1.37618
HMDB0001563	1-methylguanosine	Purine nucleosides	NA	3650	0	0.106618	1.19688	0.962152	1.48887
HMDB0001847	caffeine	Imidazopyrimidines	Purines and purine derivatives	3585	0	0.496965	0.970377	0.889729	1.05834
HMDB0001859	acetaminophen	Phenols	1-hydroxy-2-unsubstituted benzenoids	3585	0	0.313923	1.04686	0.95759	1.14445
HMDB0001906	2-aminoisobutyric acid	Carboxylic acids and derivatives	Amino acids, peptides, and analogues	3650	0	0.523048	1.09428	0.829933	1.44283
HMDB0002005	methionine sulfoxide	Carboxylic acids and derivatives	Amino acids, peptides, and analogues	2692	0	0.482181	1.07233	0.882559	1.30292
HMDB0002013	C4 carnitine	Fatty Acyls	Fatty acid esters	3650	0	0.713689	1.05071	0.806719	1.3685
HMDB0002014	C14:1 carnitine	Fatty Acyls	Fatty acid esters	3650	0	0.749492	0.978086	0.853705	1.12059
HMDB0002064	N-acetylputrescine	Carboximidic acids and derivatives	Carboximidic acids	2795	0.0386404	0.142466	1.19195	0.942647	1.5072
HMDB0002100	palmitoyl-EA	Carboximidic acids and derivatives	Carboximidic acids	3183	0.0345586	0.804532	1.03041	0.812785	1.3063
HMDB0002250	C12 carnitine	Fatty Acyls	Fatty acid esters	3650	0	0.485275	0.953224	0.833222	1.09051
HMDB0002366	C5:1 carnitine	Fatty Acyls	Fatty acid esters	3338	0	0.940396	1.00559	0.86887	1.16382
HMDB0002802	cortisone	Steroids and steroid derivatives	Hydroxysteroids	3650	0	0.779964	0.981748	0.862728	1.11719
HMDB0002815	LPC(18:1)	Glycerophospholipids	Glycerophosphocholines	3585	0.00055788	0.0848596	0.832168	0.675235	1.02557
HMDB0002869	campesterol	Steroids and steroid derivatives	Ergostane steroids	2961	0.0364742	0.278189	1.14892	0.893959	1.47661
HMDB0003282	1-methylguanine	Imidazopyrimidines	Purines and purine derivatives	3273	0	0.00547976	2.66228	1.33399	5.3132
HMDB0003357	N-acetylornithine	Carboxylic acids and derivatives	Amino acids, peptides, and analogues	3650	0	0.855893	1.0098	0.908928	1.12186
HMDB0003681	4-acetamidobutanoate	Carboxylic acids and derivatives	Amino acids, peptides, and analogues	3585	0	0.377975	1.0863	0.903712	1.30577
HMDB0004030	21-deoxycortisol	Steroids and steroid derivatives	Pregnane steroids	3318	0	0.288503	0.947781	0.858414	1.04645
HMDB0004193	N1-methyl-2-pyridone-5-carboxamide	Pyridines and derivatives	Pyridinecarboxylic acids and derivatives	3585	0	0.342397	1.05179	0.947677	1.16734
HMDB0004400	5-acetylamino-6-amino-3-methyluracil	Organonitrogen compounds	N-arylamides	2627	0	0.988033	1.00074	0.908473	1.10238
HMDB0004620	N-alpha-acetylarginine	Carboxylic acids and derivatives	Amino acids, peptides, and analogues	3630	0.0297521	0.984061	0.998647	0.874464	1.14047
HMDB0004824	N2,N2-dimethylguanosine	Purine nucleosides	NA	3585	0	0.0980228	1.23079	0.962385	1.57406
HMDB0004827	proline-betaine	Carboxylic acids and derivatives	Amino acids, peptides, and analogues	3585	0	0.0636703	0.91663	0.836059	1.00497
HMDB0004949	Cer(d18:1/16:0)	Sphingolipids	Ceramides	3585	0.00055788	0.123666	1.12363	0.968669	1.30338
HMDB0004952	Cer(d18:1/22:0)	Sphingolipids	Ceramides	3585	0.00055788	0.953542	0.995387	0.851995	1.16291
HMDB0004953	Cer(d18:1/24:1)	Sphingolipids	Ceramides	3585	0.00055788	0.13102	1.12163	0.96638	1.30183
HMDB0004956	Cer(d18:1/24:0)	Sphingolipids	Ceramides	3585	0.00055788	0.294161	0.915576	0.776471	1.0796
HMDB0005015	gabapentin	Carboxylic acids and derivatives	Amino acids, peptides, and analogues	3002	0.103931	0.00270366	1.33755	1.10605	1.6175
HMDB0005066	C14 carnitine	Fatty Acyls	Fatty acid esters	3650	0	0.230751	0.901951	0.761878	1.06778
HMDB0005356	TG(48:0)	Glycerolipids	Triradylcglycerols	3585	0.00055788	0.0938443	1.0962	0.984523	1.22054
HMDB0005357	TG(50:0)	Glycerolipids	Triradylcglycerols	3585	0.00055788	0.0691097	1.11473	0.991534	1.25323
HMDB0005359	C48:1 TAG	Glycerolipids	Triradylcglycerols	3384	0.000591017	0.245879	1.0763	0.950595	1.21864
HMDB0005360	TG(50:1)	Glycerolipids	Triradylcglycerols	3585	0.00055788	0.0675901	1.15156	0.98984	1.3397
HMDB0005362	TG(51:2)	Glycerolipids	Triradylcglycerols	2985	0	0.164729	1.16704	0.938522	1.45121
HMDB0005363	C52:4 TAG	Glycerolipids	Triradylcglycerols	3384	0.000591017	0.172479	1.1909	0.926551	1.53066
HMDB0005365	TG(52:0)	Glycerolipids	Triradylcglycerols	3585	0.00055788	0.0382167	1.13149	1.00673	1.27171
HMDB0005367	TG(52:1)	Glycerolipids	Triradylcglycerols	3585	0.00055788	0.0410653	1.17776	1.00666	1.37793
HMDB0005369	TG(52:2)	Glycerolipids	Triradylcglycerols	3585	0.00055788	0.0259518	1.32075	1.03391	1.68718
HMDB0005370	TG(54:4)	Glycerolipids	Triradylcglycerols	3585	0.00055788	0.245248	1.14935	0.908831	1.45351
HMDB0005376	TG(48:2)	Glycerolipids	Triradylcglycerols	3585	0.00055788	0.109349	1.12168	0.974591	1.29097
HMDB0005377	TG(50:2)	Glycerolipids	Triradylcglycerols	3585	0.00055788	0.0728379	1.15585	0.986674	1.35403
HMDB0005384	C52:3 TAG	Glycerolipids	Triradylcglycerols	2734	0.000731529	0.187048	1.20287	0.914215	1.58267
HMDB0005385	C54:5 TAG	Glycerolipids	Triradylcglycerols	3384	0.000591017	0.15124	1.21599	0.930983	1.58824
HMDB0005391	TG(54:6)	Glycerolipids	Triradylcglycerols	3585	0.00055788	0.0594043	1.24305	0.991403	1.55857
HMDB0005392	TG(56:8)	Glycerolipids	Triradylcglycerols	3585	0.00055788	0.101415	1.16981	0.969643	1.41129
HMDB0005395	TG(54:1)	Glycerolipids	Triradylcglycerols	3585	0.00055788	0.0301514	1.14945	1.01346	1.30369
HMDB0005396	TG(56:1)	Glycerolipids	Triradylcglycerols	3389	0.032458	0.107785	1.09645	0.980062	1.22665
HMDB0005398	TG(56:4)	Glycerolipids	Triradylcglycerols	3565	0.0308555	0.174361	1.14754	0.940862	1.39962
HMDB0005403	TG(54:2)	Glycerolipids	Triradylcglycerols	3585	0.00055788	0.0477993	1.16367	1.00147	1.35215
HMDB0005404	TG(56:2)	Glycerolipids	Triradylcglycerols	3585	0.00055788	0.104355	1.13741	0.973723	1.3286
HMDB0005405	TG(54:3)	Glycerolipids	Triradylcglycerols	3585	0.00055788	0.0497511	1.32241	1.0003	1.74825
HMDB0005406	TG(56:5)	Glycerolipids	Triradylcglycerols	3585	0.00055788	0.0510579	1.31123	0.99875	1.72146
HMDB0005410	TG(56:3)	Glycerolipids	Triradylcglycerols	3585	0.00055788	0.0956763	1.16333	0.973675	1.38992
HMDB0005432	TG(48:3)	Glycerolipids	Triradylcglycerols	3585	0.00055788	0.044817	1.14611	1.00316	1.30944
HMDB0005433	TG(50:3)	Glycerolipids	Triradylcglycerols	3585	0.00055788	0.0841502	1.21965	0.973579	1.52791
HMDB0005436	TG(52:6)	Glycerolipids	Triradylcglycerols	2935	0.000681431	0.707149	1.02833	0.888859	1.18969
HMDB0005447	TG(54:7)	Glycerolipids	Triradylcglycerols	2623	0.000762486	0.0494508	1.2757	1.00058	1.62646
HMDB0005448	TG(56:9)	Glycerolipids	Triradylcglycerols	3585	0.00055788	0.503505	1.06111	0.891843	1.2625
HMDB0005456	C56:6 TAG	Glycerolipids	Triradylcglycerols	3384	0.000591017	0.0275748	1.38836	1.0369	1.85897
HMDB0005458	C58:6 TAG	Glycerolipids	Triradylcglycerols	2734	0.000731529	0.0567429	1.22791	0.994121	1.51667
HMDB0005462	TG(56:7)	Glycerolipids	Triradylcglycerols	3585	0.00055788	0.0334841	1.28602	1.01986	1.62163
HMDB0005463	C58:9 TAG	Glycerolipids	Triradylcglycerols	2734	0.000731529	0.411512	1.06631	0.914825	1.24287
HMDB0005471	C58:7 TAG	Glycerolipids	Triradylcglycerols	2734	0.000731529	0.221319	1.16396	0.912574	1.48459
HMDB0005476	C58:10 TAG	Glycerolipids	Triradylcglycerols	3127	0.000639591	0.26747	1.09172	0.934864	1.2749
HMDB0005478	TG(60:12)	Glycerolipids	Triradylcglycerols	2935	0.000681431	0.730837	1.01857	0.917193	1.13115
HMDB0005923	N4-acetylcytidine	Pyrimidine nucleosides	NA	3585	0	0.883844	0.987886	0.838873	1.16337
HMDB0006344	phenylacetylglutamine	Carboxylic acids and derivatives	Amino acids, peptides, and analogues	3585	0	0.00350606	1.26655	1.08075	1.48428
HMDB0006347	C26 carnitine	Fatty Acyls	Fatty acid esters	3650	0.0175342	0.553552	0.937442	0.757056	1.16081
HMDB0006725	CE(14:0)	Steroids and steroid derivatives	Steroid esters	3585	0.00055788	0.949979	0.994124	0.826941	1.19511
HMDB0006726	CE(20:4)	Steroids and steroid derivatives	Steroid esters	3585	0.00055788	0.989729	1.00168	0.775327	1.29412
HMDB0006731	CE(20:5)	Steroids and steroid derivatives	Steroid esters	3585	0.00055788	0.176209	0.887563	0.746677	1.05503
HMDB0006733	CE(22:6)	Steroids and steroid derivatives	Steroid esters	3585	0.00055788	0.519573	0.945807	0.798284	1.12059
HMDB0006736	CE(20:3)	Steroids and steroid derivatives	Steroid esters	3585	0.00055788	0.272942	0.897655	0.740078	1.08878
HMDB0007098	DG(32:0)	Glycerolipids	Diradylglycerols	3363	0	0.164991	1.08966	0.965275	1.23007
HMDB0007099	DG(32:1)	Glycerolipids	Diradylglycerols	3585	0.00055788	0.303604	1.05615	0.951752	1.17199
HMDB0007100	DG(34:0)	Glycerolipids	Diradylglycerols	3363	0	0.0950805	1.13034	0.978881	1.30523
HMDB0007102	DG(34:1)	Glycerolipids	Diradylglycerols	3585	0.00055788	0.14224	1.09823	0.969042	1.24465
HMDB0007103	DG(34:2)	Fatty Acyls	Lineolic acids and derivatives	3585	0.00055788	0.165308	1.1293	0.951057	1.34095
HMDB0007132	DG(34:3)	Fatty Acyls	Lineolic acids and derivatives	3585	0.00055788	0.666973	0.972669	0.85733	1.10353
HMDB0007199	DG(38:5)	Glycerolipids	Diradylglycerols	3585	0.00055788	0.0123179	1.18771	1.03802	1.35899
HMDB0007216	DG(36:1)	Glycerolipids	Diradylglycerols	3363	0	0.0453179	1.13804	1.0027	1.29165
HMDB0007218	DG(36:2)	Glycerolipids	Diradylglycerols	3585	0.00055788	0.0679804	1.18458	0.987561	1.42091
HMDB0007219	DG(36:3)	Fatty Acyls	Lineolic acids and derivatives	3585	0.00055788	0.0777109	1.14184	0.985381	1.32313
HMDB0007248	DG(36:4)	Fatty Acyls	Lineolic acids and derivatives	3585	0.00055788	0.325155	1.07786	0.928316	1.2515
HMDB0007869	PC(30:0)	Glycerophospholipids	Glycerophosphocholines	3585	0.00055788	0.147448	1.09522	0.968399	1.23866
HMDB0007870	PC(30:1)	Glycerophospholipids	Glycerophosphocholines	3585	0.00055788	0.162926	1.08525	0.967433	1.21741
HMDB0007871	PC(32:0)	Glycerophospholipids	Glycerophosphocholines	3585	0.00055788	0.0524479	1.23382	0.997775	1.52571
HMDB0007873	PC(32:1)	Glycerophospholipids	Glycerophosphocholines	3585	0.00055788	0.214459	1.082	0.955402	1.22538
HMDB0007874	PC(32:2)	Glycerophospholipids	Glycerophosphocholines	3585	0.00055788	0.493212	1.05383	0.907059	1.22435
HMDB0007883	PC(34:4)	NA	NA	3585	0.00055788	0.851285	0.982885	0.820584	1.17729
HMDB0007972	PC(34:1)	Glycerophospholipids	Glycerophosphocholines	3585	0.00055788	0.183112	1.14613	0.93761	1.40103
HMDB0007973	PC(34:2)	Glycerophospholipids	Glycerophosphocholines	3585	0.00055788	0.519178	1.0984	0.825701	1.46117
HMDB0007983	PC(36:4)_A	NA	NA	3585	0.00055788	0.485202	0.936642	0.779375	1.12564
HMDB0007991	PC(38:6)	Glycerophospholipids	Glycerophosphocholines	3585	0.00055788	0.314551	1.09105	0.920642	1.293
HMDB0008006	PC(34:3)	Glycerophospholipids	Glycerophosphocholines	3328	0.000600962	0.494251	1.07944	0.866971	1.34399
HMDB0008038	PC(36:1)	Glycerophospholipids	Glycerophosphocholines	3585	0.00055788	0.279453	1.10139	0.92456	1.31204
HMDB0008039	PC(36:2)	Glycerophospholipids	Glycerophosphocholines	3585	0.00055788	0.750588	1.04486	0.797141	1.36957
HMDB0008047	PC(38:3)	Glycerophospholipids	Glycerophosphocholines	3585	0.00055788	0.0764698	1.16476	0.983906	1.37886
HMDB0008048	PC(38:4)	Glycerophospholipids	Glycerophosphocholines	3585	0.00055788	0.03189	1.26424	1.02051	1.56617
HMDB0008057	PC(40:6)	Glycerophospholipids	Glycerophosphocholines	3585	0.00055788	0.149039	1.12457	0.958803	1.319
HMDB0008105	PC(36:3)	Glycerophospholipids	Glycerophosphocholines	3585	0.00055788	0.968226	1.00458	0.802176	1.25806
HMDB0008138	PC(36:4)_B	Glycerophospholipids	Glycerophosphocholines	3585	0.00055788	0.000636435	1.75371	1.27047	2.42075
HMDB0008270	PC(38:2)	Glycerophospholipids	Glycerophosphocholines	3585	0.00055788	0.236726	1.12015	0.928215	1.35178
HMDB0008511	C40:10 PC	Glycerophospholipids	Glycerophosphocholines	3384	0.000591017	0.512138	0.931398	0.753094	1.15192
HMDB0008731	PC(40:9)	Glycerophospholipids	Glycerophosphocholines	3585	0.00055788	0.368371	1.12406	0.871214	1.45028
HMDB0008923	PE(32:0)	Glycerophospholipids	Glycerophosphoethanolamines	3585	0.00055788	0.273213	1.06102	0.954349	1.17962
HMDB0008925	PE(34:0)	Glycerophospholipids	Glycerophosphoethanolamines	3585	0.00055788	0.119623	1.11189	0.972868	1.27078
HMDB0008928	PE(34:2)	Glycerophospholipids	Glycerophosphoethanolamines	3585	0.00055788	0.197142	1.07332	0.963897	1.19516
HMDB0008937	PE(36:4)	Glycerophospholipids	Glycerophosphoethanolamines	3585	0.00055788	0.0466278	1.12644	1.00178	1.26663
HMDB0008942	PE(38:2)	Glycerophospholipids	Glycerophosphoethanolamines	3585	0.00055788	0.251473	1.12017	0.92268	1.35993
HMDB0008952	PE(P-34:1)/PE(O-34:2)	Glycerophospholipids	Glycerophosphoethanolamines	3585	0.00055788	0.159839	0.90623	0.789972	1.0396
HMDB0008991	PE(36:0)	Glycerophospholipids	Glycerophosphoethanolamines	3585	0.00055788	0.0398085	1.17919	1.00771	1.37986
HMDB0008993	PE(36:1)	Glycerophospholipids	Glycerophosphoethanolamines	3585	0.00055788	0.297308	1.06571	0.945497	1.20121
HMDB0008994	PE(36:2)	Glycerophospholipids	Glycerophosphoethanolamines	3585	0.00055788	0.316136	1.06873	0.93848	1.21705
HMDB0009003	PE(38:4)	Glycerophospholipids	Glycerophosphoethanolamines	3585	0.00055788	0.0829493	1.13183	0.983976	1.30189
HMDB0009012	PE(40:6)	Glycerophospholipids	Glycerophosphoethanolamines	3585	0.00055788	0.177837	1.06591	0.971401	1.16961
HMDB0009016	PE(P-36:0)/PE(O-36:1)	Glycerophospholipids	Glycerophosphoethanolamines	3343	0.0323063	0.315004	1.06324	0.943367	1.19835
HMDB0009060	PE(36:3)	Glycerophospholipids	Glycerophosphoethanolamines	3585	0.00055788	0.870776	1.00996	0.896283	1.13805
HMDB0009069	C38:5 PE	Glycerophospholipids	Glycerophosphoethanolamines	3384	0.000591017	0.639038	1.04451	0.870715	1.25301
HMDB0009082	PE(P-36:1)/PE(O-36:2)	Glycerophospholipids	Glycerophosphoethanolamines	3585	0.00055788	0.631922	0.966435	0.840434	1.11133
HMDB0009102	PE(38:6)	Glycerophospholipids	Glycerophosphoethanolamines	3585	0.00055788	0.216254	1.0772	0.957428	1.21194
HMDB0010169	SM(d18:1/16:0)	Sphingolipids	Phosphosphingolipids	3585	0.00055788	0.255532	1.14565	0.906269	1.44826
HMDB0010368	CE(18:0)	Steroids and steroid derivatives	Steroid esters	3585	0.00055788	0.486228	1.09891	0.842675	1.43307
HMDB0010370	CE(18:3)	Steroids and steroid derivatives	Steroid esters	2678	0.000746826	0.0528531	0.791811	0.625162	1.00288
HMDB0010375	CE(22:5)	Steroids and steroid derivatives	Steroid esters	2935	0.000681431	0.433815	1.06406	0.910825	1.24308
HMDB0010379	LPC(14:0)	Glycerophospholipids	Glycerophosphocholines	3585	0.00055788	0.308441	1.07382	0.936286	1.23155
HMDB0010382	LPC(16:0)	Glycerophospholipids	Glycerophosphocholines	3585	0.00055788	0.257916	1.18009	0.885777	1.57219
HMDB0010383	LPC(16:1)	Glycerophospholipids	Glycerophosphocholines	3585	0.00055788	0.454178	1.06347	0.905186	1.24944
HMDB0010384	LPC(18:0)	Glycerophospholipids	Glycerophosphocholines	3585	0.00055788	0.238161	1.09063	0.94422	1.25974
HMDB0010386	LPC(18:2)	Glycerophospholipids	Glycerophosphocholines	3585	0.00055788	0.588611	1.05956	0.859161	1.3067
HMDB0010395	LPC(20:4)	NA	NA	3585	0.00055788	0.0642909	1.2755	0.985657	1.65058
HMDB0010397	LPC(20:5)	Glycerophospholipids	Glycerophosphocholines	3585	0.00055788	0.493474	1.05183	0.910195	1.2155
HMDB0010403	C22:5 LPC	Glycerophospholipids	Glycerophosphocholines	2915	0.0370497	0.684214	1.03046	0.891733	1.19077
HMDB0010404	LPC(22:6)	Glycerophospholipids	Glycerophosphocholines	3585	0.00055788	0.353865	1.11945	0.881869	1.42104
HMDB0010407	C16:1 LPC plasmalogen	Glycerophospholipids	Glycerophosphocholines	2627	0	0.73461	0.957286	0.743756	1.23212
HMDB0010411	TG(46:0)	Glycerolipids	Triradylcglycerols	3585	0.00055788	0.132923	1.08009	0.976824	1.19428
HMDB0010412	TG(46:1)	Glycerolipids	Triradylcglycerols	3585	0.00055788	0.159783	1.07889	0.97051	1.19937
HMDB0010419	TG(46:2)	Glycerolipids	Triradylcglycerols	3585	0.00055788	0.0828757	1.10148	0.987496	1.22862
HMDB0010471	C50:5 TAG	Glycerolipids	Triradylcglycerols	3384	0.000591017	0.192123	1.13616	0.937843	1.37642
HMDB0010497	TG(50:6)	Glycerolipids	Triradylcglycerols	3585	0.00055788	0.0471371	1.13848	1.00164	1.29402
HMDB0010498	TG(54:9)	Glycerolipids	Triradylcglycerols	3585	0.00055788	0.343882	1.05357	0.945654	1.17381
HMDB0010513	TG(56:10)	Glycerolipids	Triradylcglycerols	3585	0.00055788	0.37484	1.05381	0.938621	1.18313
HMDB0010517	TG(52:7)	Glycerolipids	Triradylcglycerols	3585	0.00055788	0.106533	1.1216	0.975698	1.28931
HMDB0010518	C54:8 TAG	Glycerolipids	Triradylcglycerols	3384	0.000591017	0.350659	1.07413	0.924345	1.2482
HMDB0010531	C58:11 TAG	Glycerolipids	Triradylcglycerols	3384	0.000591017	0.312361	1.06593	0.941746	1.20649
HMDB0011103	1,7-dimethyluric acid	Imidazopyrimidines	Purines and purine derivatives	3585	0	0.883157	0.993338	0.908615	1.08596
HMDB0011130	LPE(18:0)_B	Glycerophospholipids	Glycerophosphoethanolamines	2935	0.000681431	0.265971	1.07455	0.946689	1.21967
HMDB0011208	PC(P-34:0)/PC(O-34:1)	Glycerophospholipids	Glycerophosphocholines	3409	0.000586682	0.222238	1.158	0.914972	1.46557
HMDB0011210	PC(P-34:1)/PC(O-34:2)	NA	NA	3585	0.00055788	0.169763	0.881076	0.735387	1.05563
HMDB0011211	PC(P-34:2)/PC(O-34:3)	Glycerophospholipids	Glycerophosphocholines	3585	0.00055788	0.758637	1.02643	0.869108	1.21222
HMDB0011214	PC(P-34:4)/PC(O-34:5)	NA	NA	3585	0.00055788	0.436448	1.04173	0.939799	1.15472
HMDB0011220	PC(P-36:4)/PC(O-36:5)_B	Glycerophospholipids	Glycerophosphocholines	3328	0.000600962	0.261939	1.10502	0.9281	1.31567
HMDB0011229	PC(P-38:6)/PC(O-38:7)	Glycerophospholipids	Glycerophosphocholines	2935	0.000681431	0.461397	0.925784	0.754032	1.13666
HMDB0011239	C34:1 PC plasmalogen-B/C34:1 PC plasmalogen	Glycerophospholipids	Glycerophosphocholines	2856	0.00070028	0.480356	0.822923	0.478949	1.41393
HMDB0011243	PC(P-36:1)/PC(O-36:2)	Glycerophospholipids	Glycerophosphocholines	3585	0.00055788	0.794205	1.02547	0.848874	1.23881
HMDB0011244	PC(P-36:2)/PC(O-36:3)	NA	NA	3585	0.00055788	0.149265	0.861705	0.703889	1.0549
HMDB0011252	PC(P-38:3)/PC(O-38:4)	Glycerophospholipids	Glycerophosphocholines	3585	0.00055788	0.00590209	1.47309	1.11806	1.94085
HMDB0011310	PC(P-36:3)/PC(O-36:4)	Glycerophospholipids	Glycerophosphocholines	3016	0.00066313	0.414588	1.06298	0.917918	1.23096
HMDB0011343	PE(P-34:2)/PE(O-34:3)	Glycerophospholipids	Glycerophosphoethanolamines	3585	0.00055788	0.273595	0.938718	0.838237	1.05125
HMDB0011384	PE(P-38:2)/PE(O-38:3)	Glycerophospholipids	Glycerophosphoethanolamines	2627	0.000761325	0.778568	1.02065	0.885104	1.17696
HMDB0011386	PE(P-38:4)/PE(O-38:5)	Glycerophospholipids	Glycerophosphoethanolamines	3585	0.00055788	0.911913	0.991294	0.849017	1.15741
HMDB0011387	PE(P-38:5)/PE(O-38:6)	Glycerophospholipids	Glycerophosphoethanolamines	3585	0.00055788	0.00400474	0.750094	0.61668	0.912372
HMDB0011394	PE(P-40:6)/PE(O-40:7)	Glycerophospholipids	Glycerophosphoethanolamines	3585	0.00055788	0.605222	0.958289	0.815334	1.12631
HMDB0011410	PE(P-36:4)/PE(O-36:5)	Glycerophospholipids	Glycerophosphoethanolamines	3585	0.00055788	0.540774	0.956195	0.828339	1.10379
HMDB0011420	PE(P-38:6)/PE(O-38:7)	Glycerophospholipids	Glycerophosphoethanolamines	3585	0.00055788	0.369538	0.933378	0.802891	1.08507
HMDB0011441	PE(P-36:2)/PE(O-36:3)	Glycerophospholipids	Glycerophosphoethanolamines	3585	0.00055788	0.512205	0.952986	0.825174	1.1006
HMDB0011442	PE(P-36:3)/PE(O-36:4)	Glycerophospholipids	Glycerophosphoethanolamines	2935	0.000681431	0.481556	0.953452	0.834928	1.0888
HMDB0011478	C18:3 LPE	NA	NA	2664	0	0.863596	0.986916	0.849225	1.14693
HMDB0011503	LPE(16:0)	Glycerophospholipids	Glycerophosphoethanolamines	3585	0.00055788	0.0420591	1.14227	1.00478	1.29858
HMDB0011506	LPE(18:1)	Glycerophospholipids	Glycerophosphoethanolamines	3585	0.00055788	0.773216	1.01848	0.899198	1.15359
HMDB0011507	LPE(18:2)	Glycerophospholipids	Glycerophosphoethanolamines	3585	0.00055788	0.439478	1.10111	0.862538	1.40566
HMDB0011512	C20:1 LPE	NA	NA	2664	0	0.457283	1.05322	0.918632	1.20753
HMDB0011517	LPE(20:4)	Glycerophospholipids	Glycerophosphoethanolamines	3585	0.00055788	0.0847056	1.2475	0.970183	1.60409
HMDB0011520	LPE(22:0)	Glycerophospholipids	Glycerophosphoethanolamines	3343	0.0329046	0.23548	1.08947	0.94565	1.25517
HMDB0011526	LPE(22:6)	Glycerophospholipids	Glycerophosphoethanolamines	3585	0.00055788	0.204059	1.12666	0.93727	1.35433
HMDB0011621	cinnamoylglycine	Carboxylic acids and derivatives	Amino acids, peptides, and analogues	2627	0	0.093699	0.917614	0.829847	1.01466
HMDB0011701	TG(51:3)	Glycerolipids	Triradylcglycerols	3363	0.000594707	0.134093	1.18364	0.949355	1.47574
HMDB0011706	TG(49:2)	Glycerolipids	Triradylcglycerols	3585	0.00055788	0.268277	1.08178	0.941229	1.24332
HMDB0012097	SM(d18:1/14:0)	Sphingolipids	Phosphosphingolipids	3585	0.00055788	0.894221	0.986382	0.805867	1.20733
HMDB0012101	SM(d18:1/18:1)	Sphingolipids	Phosphosphingolipids	3585	0.00055788	0.174042	1.29056	0.893405	1.86427
HMDB0012102	SM(d18:1/20:0)	Sphingolipids	Phosphosphingolipids	3585	0.00055788	0.704425	0.95959	0.775405	1.18753
HMDB0012107	SM(d18:1/24:1)	Sphingolipids	Phosphosphingolipids	3585	0.00055788	0.0151512	1.33811	1.05782	1.69266
HMDB0012356	PS(34:0)	Glycerophospholipids	Glycerophosphoserines	3585	0.00055788	0.793448	1.02202	0.868286	1.20296
HMDB0013127	C4-OH carnitine	Fatty Acyls	Fatty acid esters	3650	0.00876712	0.936295	0.99197	0.814026	1.20881
HMDB0013130	C5-DC carnitine	Fatty Acyls	Fatty acid esters	3650	0.00684932	0.703207	1.02255	0.911725	1.14685
HMDB0013238	C7 carnitine	Fatty Acyls	Fatty acid esters	3650	0	0.635558	0.965701	0.835902	1.11565
HMDB0013272	N-lauroylglycine	Carboxylic acids and derivatives	Amino acids, peptides, and analogues	3565	0.0302945	0.949679	0.995674	0.870244	1.13918
HMDB0013287	N6,N6-dimethyllysine	Carboxylic acids and derivatives	Amino acids, peptides, and analogues	3585	0	0.00674551	1.27031	1.0684	1.51037
HMDB0013288	C9 carnitine	Fatty Acyls	Fatty acid esters	3474	0	0.940704	0.995038	0.872792	1.1344
HMDB0013325	C10:2 carnitine	Fatty Acyls	Fatty acid esters	3116	0	0.973403	0.997885	0.881125	1.13012
HMDB0013326	C12:1 carnitine	Fatty Acyls	Fatty acid esters	3650	0	0.963241	1.00325	0.874028	1.15157
HMDB0013331	C14:2 carnitine	Fatty Acyls	Fatty acid esters	3650	0	0.882048	0.990277	0.87037	1.1267
HMDB0013631	oleoyl glycine	Carboxylic acids and derivatives	Amino acids, peptides, and analogues	2781	0	0.618198	0.968689	0.85478	1.09778
HMDB0013678	4-hydroxyhippurate/3-hydroxyhippurate	Benzene and substituted derivatives	Benzoic acids and derivatives	3072	0	0.03156	1.16061	1.01325	1.3294
HMDB0013713	N-acetyltryptophan	Carboxylic acids and derivatives	Amino acids, peptides, and analogues	3650	0	0.674297	1.03037	0.896173	1.18467
HMDB0015150	sulfamethoxazole	Benzene and substituted derivatives	Benzenesulfonamides	3273	0.133822	0.640315	1.03303	0.901383	1.18391
HMDB0029377	piperine	NA	NA	3585	0	0.321825	0.954267	0.86986	1.04686
HMDB0029416	NMMA	Carboxylic acids and derivatives	Amino acids, peptides, and analogues	3650	0	0.707881	1.05355	0.801958	1.38407
HMDB0031106	TG(51:0)	Glycerolipids	Triradylcglycerols	3363	0.000594707	0.129813	1.13766	0.962807	1.34428
HMDB0032055	N-acetylhistidine	Carboxylic acids and derivatives	Amino acids, peptides, and analogues	3027	0.0356789	0.604411	1.03811	0.901139	1.1959
HMDB0042062	TG(43:0)	Glycerolipids	Triradylcglycerols	3585	0.00055788	0.427516	1.04386	0.938843	1.16062
HMDB0042063	TG(44:0)	Glycerolipids	Triradylcglycerols	3585	0.00055788	0.167562	1.07223	0.971119	1.18387
HMDB0042076	TG(47:2)	Glycerolipids	Triradylcglycerols	3585	0.00055788	0.144116	1.09596	0.969159	1.23935
HMDB0042093	TG(45:0)	Glycerolipids	Triradylcglycerols	2623	0.0106748	0.660044	0.977759	0.884512	1.08084
HMDB0042098	TG(43:1)	Glycerolipids	Triradylcglycerols	3585	0.00055788	0.330534	1.04721	0.954289	1.14918
HMDB0042099	TG(45:1)	Glycerolipids	Triradylcglycerols	3585	0.00055788	0.204667	1.07047	0.963546	1.18926
HMDB0042100	TG(47:1)	Glycerolipids	Triradylcglycerols	3585	0.00055788	0.227719	1.06675	0.960428	1.18484
HMDB0042103	TG(49:3)	Glycerolipids	Triradylcglycerols	3585	0.00055788	0.143281	1.13234	0.958731	1.33739
HMDB0042104	TG(51:1)	Glycerolipids	Triradylcglycerols	3363	0.000594707	0.0886452	1.1494	0.979168	1.34923
HMDB0042196	TG(53:2)	Glycerolipids	Triradylcglycerols	2915	0.0377358	0.138226	1.13089	0.961149	1.33061
HMDB0042226	TG(55:2)	Glycerolipids	Triradylcglycerols	3585	0.00055788	0.0279147	1.2408	1.02368	1.50397
HMDB0042466	TG(55:3)	Glycerolipids	Triradylcglycerols	2935	0.000681431	0.0961357	1.18362	0.970445	1.44362
HMDB0043170	TG(45:2)	Glycerolipids	Triradylcglycerols	3585	0.00055788	0.129115	1.08343	0.976912	1.20155
HMDB0059824	4-hydroxy-3-methylacetophenone	Organooxygen compounds	Carbonyl compounds	2916	0	0.371998	1.09042	0.901692	1.31864
